# Supplementary material for: A community-based validation of the International Alliance for the Control of Scabies Consensus Criteria by expert and non-expert examiners in Liberia
Source: PLoS Negl Trop Dis. 2020 Oct 5;14(10):e0008717. doi: 10.1371/journal.pntd.0008717 (PMC7732067; doi:10.1371/journal.pntd.0008717)
Supplement: S1 Data — (CSV) [file pntd.0008717.s005.csv]

Age_years	Age_month	Gender	History_itch	Itchiness	house_itch	non_house_contact_itch	rash	scabies	impetigo	other_rash	scabies_lesion_type	scabies.lesion_type_other	dermatoscopy	scabies.dermatoscopy_group.dermatoscope_features	IACS	papule	vesicles	nodules	plaques	crusted	burrow_count	papule_count	vesicle_count	nodule_count	lesion_count
3	0	2	1	3	1	0	0	0	0	0			0		NOT SCABIES	0					0	0	0	0	0
60	0	2	1	2	1	0	0	0	0	0			0		NOT SCABIES	0					0	0	0	0	0
29	0	2	1	3	1	0	1	1	0	0	1 2		1	2	A3	1					2	151	0	0	153
8	0	2	1	2	1	0	1	1	0	0	2		1		B3	1					0	42	0	0	42
1	0	2	1	3	1	0	1	1	0	0	2		1		B3	1					0	302	0	0	302
9	0	2	1	2	1	0	1	1	1	0	2		1		B3	1					0	86	0	0	86
4	0	2	1	2	1	0	0	0	0	0			0		NOT SCABIES	0					0	0	0	0	0
6	0	2	1	2	1	1	0	0	0	0			0		NOT SCABIES	0					0	0	0	0	0
1	0	2	1	2	1	0	0	0	0	0			0		NOT SCABIES	0					0	0	0	0	0
34	0	2	1	2	1	0	1	0	0	1			0		NOT SCABIES	0					0	0	0	0	0
17	0	1	1	2	0	0	1	0	0	1			0		NOT SCABIES	0					0	0	0	0	0
42	0	1	1	1	1	0	1	0	0	1			0		NOT SCABIES	0					0	0	0	0	0
44	0	2	1	2	1	0	0	0	0	0			0		NOT SCABIES	0					0	0	0	0	0
22	0	2	0	0	1	1	1	0	0	1			0		NOT SCABIES	0					0	0	0	0	0
8	0	1	1	2	1	1	0	0	0	0			0		NOT SCABIES	0					0	0	0	0	0
12	0	1	1	2	1	1	1	0	0	1			0		NOT SCABIES	0					0	0	0	0	0
9	0	1	1	2	1	1	0	0	0	0			0		NOT SCABIES	0					0	0	0	0	0
20	0	2	1	1	1	1	0	0	0	0			0		NOT SCABIES	0					0	0	0	0	0
4	0	1	1	2	1	1	1	0	0	1			0		NOT SCABIES	0					0	0	0	0	0
4	0	1	1	2	1	1	1	0	0	1			0		NOT SCABIES	0					0	0	0	0	0
21	0	2	1	2	1	1	1	0	0	1			0		NOT SCABIES	0					0	0	0	0	0
2	0	1	1	3	1	1	1	1	1	0	2		1		B2	1					0	32	0	0	32
3	0	1	1	3	1	1	1	1	0	0	1 2		1	2	A3	1					5	131	0	0	136
27	0	2	1	1	0	0	1	0	0	1			0		NOT SCABIES	0					0	0	0	0	0
26	0	2	1	2	0	0	1	0	0	1			0		NOT SCABIES	0					0	0	0	0	0
31	0	2	1	2	1	0	1	0	0	1			0		NOT SCABIES	0					0	0	0	0	0
13	0	1	1	2	1	0	1	0	0	1			0		NOT SCABIES	0					0	0	0	0	0
3	0	2	1	3	1	0	1	1	0	0	2 4		1		B3	1		1			0	147	0	4	151
22	0	2	1	3	1	0	1	1	0	0	2		1		B3	1					0	115	0	0	115
0	4	1	1	3	1	0	1	1	0	0	1 2		1	2	A3	1					3	312	0	0	315
19	0	2	1	2	0	0	1	0	0	1			0		NOT SCABIES	0					0	0	0	0	0
36	0	2	1	1	1	0	1	1	0	0	2 4		1		B3	1		1			0	40	0	6	46
10	0	2	1	2	1	0	1	0	0	1			0		NOT SCABIES	0					0	0	0	0	0
7	0	1	1	3	1	0	1	1	0	0	2		1		B3	1					0	164	0	0	164
0	7	2	1	1	0	0	1	0	0	1			0		NOT SCABIES	0					0	0	0	0	0
45	0	2	1	1	0	1	1	0	0	1			0		NOT SCABIES	0					0	0	0	0	0
11	0	1	1	2	1	0	1	1	0	0	2		1		B2	1					0	107	0	0	107
1	0	2	1	1	1	0	1	0	0	1			0		NOT SCABIES	0					0	0	0	0	0
19	0	2	0	0	0	0	1	0	0	1			0		NOT SCABIES	0					0	0	0	0	0
9	0	2	1	1	0	0	1	0	0	1			0		NOT SCABIES	0					0	0	0	0	0
26	0	2	0	0	0	0	1	0	0	1			0		NOT SCABIES	0					0	0	0	0	0
0	10	1	1	2	0	0	1	0	0	1			0		NOT SCABIES	0					0	0	0	0	0
1	0	1	1	1	0	0	1	0	0	1			0		NOT SCABIES	0					0	0	0	0	0
45	0	2	1	1	1	0	0	0	0	0			0		NOT SCABIES	0					0	0	0	0	0
43	0	1	1	2	0	0	1	1	0	0	2 4		1		C1	1		1			0	47	0	21	68
29	0	2	1	2	0	0	1	0	0	1			0		NOT SCABIES	0					0	0	0	0	0
19	0	2	1	2	1	0	0	0	0	0			0		NOT SCABIES	0					0	0	0	0	0
5	0	1	0	0	1	0	0	0	0	0			0		NOT SCABIES	0					0	0	0	0	0
49	0	2	1	2	1	0	1	0	0	1			0		NOT SCABIES	0					0	0	0	0	0
31	0	2	1	1	1	0	0	0	0	0			0		NOT SCABIES	0					0	0	0	0	0
46	0	2	1	1	0	0	1	0	0	1			0		NOT SCABIES	0					0	0	0	0	0
33	0	1	1	1	0	0	1	0	0	1			0		NOT SCABIES	0					0	0	0	0	0
23	0	2	0	0	0	0	1	0	0	1			0		NOT SCABIES	0					0	0	0	0	0
4	0	1	1	1	1	0	1	0	0	1			0		NOT SCABIES	0					0	0	0	0	0
30	0	2	1	1	1	0	1	0	0	1			0		NOT SCABIES	0					0	0	0	0	0
40	0	2	1	1	0	0	1	0	0	1			0		NOT SCABIES	0					0	0	0	0	0
39	0	2	1	1	0	0	1	0	0	1			0		NOT SCABIES	0					0	0	0	0	0
31	0	1	1	3	0	0	1	0	0	1			0		NOT SCABIES	0					0	0	0	0	0
4	0	2	1	1	0	1	1	1	0	0	2		1		B3	1					0	55	0	0	55
7	0	2	1	2	1	0	1	0	0	1			0		NOT SCABIES	0					0	0	0	0	0
20	0	2	1	2	1	0	1	1	0	1	2		1		B3	1					0	117	0	0	117
33	0	2	0	0	0	0	0	0	0	0			0		NOT SCABIES	0					0	0	0	0	0
1	0	2	1	1	1	0	1	0	0	1			0		NOT SCABIES	0					0	0	0	0	0
20	0	2	0	0	1	0	0	0	0	0			0		NOT SCABIES	0					0	0	0	0	0
30	0	2	1	1	0	0	1	0	0	1			0		NOT SCABIES	0					0	0	0	0	0
17	0	2	1	2	1	0	1	1	0	0	2		1		B3	1					0	171	0	0	171
2	0	1	1	2	1	1	1	1	0	0	1 2 other	Pustules	1	2 1	A3	1					4	285	0	0	289
36	0	2	1	1	1	0	1	1	0	1	1 2 4		1	2 1	A3	1		1			3	133	0	4	140
28	0	2	1	1	1	0	1	0	0	1			0		NOT SCABIES	0					0	0	0	0	0
5	0	1	1	1	1	0	1	0	0	1			0		NOT SCABIES	0					0	0	0	0	0
33	0	1	1	2	0	0	1	0	0	1			0		NOT SCABIES	0					0	0	0	0	0
32	0	2	1	1	1	0	1	0	0	1			0		NOT SCABIES	0					0	0	0	0	0
48	0	2	1	1	0	0	1	0	0	1			0		NOT SCABIES	0					0	0	0	0	0
4	0	1	1	2	0	0	1	0	0	1			0		NOT SCABIES	0					0	0	0	0	0
14	0	2	1	3	1	1	1	0	0	1			0		NOT SCABIES	0					0	0	0	0	0
11	0	2	1	2	1	1	1	0	0	1			0		NOT SCABIES	0					0	0	0	0	0
60	0	1	1	1	1	0	1	0	0	1			0		NOT SCABIES	0					0	0	0	0	0
9	0	1	1	3	1	0	1	0	0	1			0		NOT SCABIES	0					0	0	0	0	0
5	0	1	1	3	1	0	1	0	0	1			0		NOT SCABIES	0					0	0	0	0	0
4	0	2	1	3	1	0	1	0	0	1			0		NOT SCABIES	0					0	0	0	0	0
18	0	2	1	3	1	0	1	0	0	1			0		NOT SCABIES	0					0	0	0	0	0
20	0	2	1	2	0	0	1	1	0	0	1 2 4		1	2	A3	1		1			2	31	0	1	34
6	0	2	1	2	1	0	1	1	0	0	1 2		1	1 2	A3	1					5	141	0	0	146
32	0	2	1	2	1	1	1	1	0	0	1 2 4		1	2	A3	1		1			3	75	0	18	96
23	0	1	1	2	0	1	1	1	0	0	1 2		1	2	A3	1					1	11	0	0	12
40	0	2	1	1	1	0	1	0	0	1			0		NOT SCABIES	0					0	0	0	0	0
14	0	1	1	2	1	0	1	0	0	1			0		NOT SCABIES	0					0	0	0	0	0
46	0	1	1	1	1	0	1	0	0	1			0		NOT SCABIES	0					0	0	0	0	0
24	0	1	1	1	0	0	1	0	0	1			0		NOT SCABIES	0					0	0	0	0	0
24	0	1	1	2	1	0	1	1	0	0	1 4		1	2	A3	0		1			1	0	0	8	9
60	0	2	1	2	0	0	1	0	0	1			0		NOT SCABIES	0					0	0	0	0	0
36	0	2	1	1	1	0	1	0	0	1			0		NOT SCABIES	0					0	0	0	0	0
29	0	1	1	2	0	0	1	0	0	1			0		NOT SCABIES	0					0	0	0	0	0
38	0	2	0	0	0	0	1	0	0	1			0		NOT SCABIES	0					0	0	0	0	0
23	0	1	1	1	0	0	1	0	0	1			0		NOT SCABIES	0					0	0	0	0	0
36	0	2	1	1	0	1	1	0	0	1			0		NOT SCABIES	0					0	0	0	0	0
7	0	1	1	1	0	1	1	0	0	1			0		NOT SCABIES	0					0	0	0	0	0
35	0	2	1	1	0	0	1	0	0	1			0		NOT SCABIES	0					0	0	0	0	0
34	0	1	1	2	1	0	1	1	0	0	2		1		B3	1					0	8	0	0	8
18	0	1	1	2	1	0	1	1	0	0	2 4		1		B3	1		1			0	21	0	13	34
15	0	1	1	2	0	0	1	0	0	1			0		NOT SCABIES	0					0	0	0	0	0
20	0	1	1	2	1	1	1	1	0	0	2		1		B3	1					0	124	0	0	124
28	0	2	1	2	1	1	1	1	0	0	1 2		1	2	A3	1					2	224	0	0	226
8	0	2	1	2	1	1	1	1	0	0	2 1 4		1	2	A3	1		1			3	253	0	4	260
1	0	2	1	3	1	0	1	1	0	0	2 1		1		B1	1					1	240	0	0	241
44	0	2	1	1	1	0	1	1	0	0	2		1		B3	1					0	77	0	0	77
3	0	1	1	1	1	0	0	0	0	0			0		NOT SCABIES	0					0	0	0	0	0
21	0	2	1	1	1	0	1	0	0	1			0		NOT SCABIES	0					0	0	0	0	0
5	0	1	1	1	1	0	1	0	0	1			0		NOT SCABIES	0					0	0	0	0	0
3	0	1	1	2	1	0	1	1	0	0	2		1		B3	1					0	152	0	0	152
28	0	2	1	1	1	0	1	1	0	0	2		1		B3	1					0	42	0	0	42
15	0	1	1	1	0	0	1	0	0	1			0		NOT SCABIES	0					0	0	0	0	0
8	0	1	1	1	0	1	0	0	0	0			0		NOT SCABIES	0					0	0	0	0	0
26	0	2	1	1	0	0	0	0	0	0			0		NOT SCABIES	0					0	0	0	0	0
6	0	2	1	1	0	0	1	0	0	1			0		NOT SCABIES	0					0	0	0	0	0
0	11	1	1	3	0	0	1	1	0	0	2 other	Pustules	1		C1	1					0	124	0	0	124
0	3	1	1	3	0	0	1	0	0	1			0		NOT SCABIES	0					0	0	0	0	0
8	0	2	1	2	1	0	1	0	0	1			0		NOT SCABIES	0					0	0	0	0	0
8	0	2	1	1	1	0	1	0	0	1			0		NOT SCABIES	0					0	0	0	0	0
13	0	1	1	1	1	0	0	0	0	0			0		NOT SCABIES	0					0	0	0	0	0
16	0	2	1	2	1	0	1	0	0	1			0		NOT SCABIES	0					0	0	0	0	0
4	0	2	1	2	1	0	1	1	0	0	2 4 1		1		B1	1		1			4	189	0	8	201
0	11	2	1	2	1	0	1	1	0	0	1 2		1	1 2	A3	1					3	240	0	0	243
11	0	2	1	3	1	0	1	1	0	0	6 1 2 other	Pustules	1	1 2	A3	1				1	6	357	0	0	363
2	0	2	1	2	1	0	1	1	0	0	2		1		B3	1					0	52	0	0	52
14	0	2	1	2	1	0	1	0	0	0			0		NOT SCABIES	0					0	0	0	0	0
13	0	2	1	1	1	0	1	0	0	1			0		NOT SCABIES	0					0	0	0	0	0
29	0	2	1	2	1	0	1	0	0	1			0		NOT SCABIES	0					0	0	0	0	0
16	0	2	1	1	1	1	1	0	0	1			0		NOT SCABIES	0					0	0	0	0	0
17	0	2	1	3	1	0	1	0	0	1			0		NOT SCABIES	0					0	0	0	0	0
17	0	2	1	1	1	0	1	0	0	1			0		NOT SCABIES	0					0	0	0	0	0
15	0	2	1	2	1	1	1	1	0	1	1 2		1	2	A3	1					2	45	0	0	47
0	7	2	1	3	1	1	1	1	0	0	1 2 3 other	Pustules	1	1 2	A3	1	1				3	161	4	0	168
32	0	2	1	2	1	1	1	1	0	0	1 2		1	2	A3	1					3	119	0	0	122
11	0	2	1	2	1	1	1	1	0	0	2		1		B3	1					0	100	0	0	100
9	0	2	1	2	1	1	1	1	0	0	1 2		1	2	A3	1					2	90	0	0	92
7	0	1	1	2	1	1	1	1	1	0	2 4		1		B2	1		1			0	90	0	29	119
7	0	1	1	2	1	1	1	1	1	0	2 4		1		B3	1		1			0	27	0	11	38
28	0	2	1	2	1	1	1	0	0	1			0		NOT SCABIES	0					0	0	0	0	0
17	0	2	1	2	0	1	1	1	0	0	2 1		1	2	A3	1					2	33	0	0	35
65	0	2	1	2	0	0	1	0	0	1			0		NOT SCABIES	0					0	0	0	0	0
48	0	2	1	1	0	0	1	0	0	1			0		NOT SCABIES	0					0	0	0	0	0
32	0	2	1	2	1	0	1	0	0	1			0		NOT SCABIES	0					0	0	0	0	0
3	0	1	1	2	1	0	1	0	0	1			0		NOT SCABIES	0					0	0	0	0	0
17	0	2	1	1	0	0	1	0	0	1			0		NOT SCABIES	0					0	0	0	0	0
47	0	2	1	1	0	0	1	0	0	1			0		NOT SCABIES	0					0	0	0	0	0
41	0	2	1	2	1	0	1	0	0	1			0		NOT SCABIES	0					0	0	0	0	0
