# Supplementary material for: A community-based validation of the International Alliance for the Control of Scabies Consensus Criteria by expert and non-expert examiners in Liberia
Source: PLoS Negl Trop Dis. 2020 Oct 5;14(10):e0008717. doi: 10.1371/journal.pntd.0008717 (PMC7732067; doi:10.1371/journal.pntd.0008717)
Supplement: S2 Data — (CSV) [file pntd.0008717.s006.csv]

Age_years	Age_months	Gender	Expert_1_IACS	Expert_2_IACS	NonExpert_1_IACS	NonExpert_2_IACS	NonExpert_3_IACS	NonExpert_4_IACS	NonExpert_5_IACS	NonExpert_5_IACS
3	0	2	NOT SCABIES	NOT SCABIES	NOT SCABIES	NOT SCABIES	B3	B3	B3	NOT SCABIES
60	0	2	NOT SCABIES	NOT SCABIES	NOT SCABIES	NOT SCABIES	C2	NOT SCABIES	NOT SCABIES	NOT SCABIES
29	0	2	A3	B1	B1	B3	B3	B3	B3	C2
8	0	2	B3	B3	NOT SCABIES	C1	C1	B3	NOT SCABIES	NOT SCABIES
1	0	2	B3	B3	B3	B1	B3	B3	B3	B3
9	0	2	B3	B3	NOT SCABIES	NOT SCABIES	B3	B3	B3	NOT SCABIES
4	0	2	NOT SCABIES	NOT SCABIES	NOT SCABIES	NOT SCABIES	B3	C2	NOT SCABIES	NOT SCABIES
6	0	2	NOT SCABIES	NOT SCABIES	NOT SCABIES	NOT SCABIES	NOT SCABIES	NOT SCABIES	NOT SCABIES	NOT SCABIES
1	0	2	NOT SCABIES	NOT SCABIES	NOT SCABIES	NOT SCABIES	C2	NOT SCABIES	NOT SCABIES	NOT SCABIES
34	0	2	NOT SCABIES	NOT SCABIES	NOT SCABIES	NOT SCABIES	C2	NOT SCABIES	NOT SCABIES	NOT SCABIES
17	0	1	NOT SCABIES	NOT SCABIES	NOT SCABIES	NOT SCABIES	C2	NOT SCABIES	NOT SCABIES	C2
42	0	1	NOT SCABIES	NOT SCABIES	NOT SCABIES	NOT SCABIES	B3	NOT SCABIES	NOT SCABIES	C2
44	0	2	NOT SCABIES	NOT SCABIES	NOT SCABIES	NOT SCABIES	C2	NOT SCABIES	NOT SCABIES	NOT SCABIES
22	0	2	NOT SCABIES	NOT SCABIES	NOT SCABIES	NOT SCABIES	C2	NOT SCABIES	NOT SCABIES	NOT SCABIES
8	0	1	NOT SCABIES	NOT SCABIES	NOT SCABIES	NOT SCABIES	C2	NOT SCABIES	NOT SCABIES	NOT SCABIES
12	0	1	NOT SCABIES	NOT SCABIES	NOT SCABIES	NOT SCABIES	NOT SCABIES	NOT SCABIES	NOT SCABIES	NOT SCABIES
9	0	1	NOT SCABIES	NOT SCABIES	NOT SCABIES	NOT SCABIES	NOT SCABIES	NOT SCABIES	NOT SCABIES	NOT SCABIES
20	0	2	NOT SCABIES	NOT SCABIES	NOT SCABIES	NOT SCABIES	C2	NOT SCABIES	NOT SCABIES	NOT SCABIES
4	0	1	NOT SCABIES	NOT SCABIES	NOT SCABIES	NOT SCABIES	NOT SCABIES	NOT SCABIES	NOT SCABIES	C2
4	0	1	NOT SCABIES	NOT SCABIES	NOT SCABIES	C2	C2	NOT SCABIES	NOT SCABIES	NOT SCABIES
21	0	2	NOT SCABIES	NOT SCABIES	NOT SCABIES	NOT SCABIES	NOT SCABIES	NOT SCABIES	NOT SCABIES	C2
2	0	1	B2	B3	NOT SCABIES	NOT SCABIES	B3	B3	B3	NOT SCABIES
3	0	1	A3	B1	C2	B1	B3	B3	B3	B3
27	0	2	NOT SCABIES	NOT SCABIES	NOT SCABIES	C1	C1	NOT SCABIES	NOT SCABIES	NOT SCABIES
26	0	2	NOT SCABIES	NOT SCABIES	NOT SCABIES	NOT SCABIES	NOT SCABIES	NOT SCABIES	NOT SCABIES	C1
31	0	2	NOT SCABIES	NOT SCABIES	NOT SCABIES	NOT SCABIES	B3	NOT SCABIES	NOT SCABIES	C2
13	0	1	NOT SCABIES	B3	NOT SCABIES	NOT SCABIES	B3	B3	NOT SCABIES	NOT SCABIES
3	0	2	B3	B1	B3	B3	B3	B3	B3	B3
22	0	2	B3	B3	B3	B3	B3	B3	B3	B3
0	4	1	A3	B1	B3	B1	B3	B3	B3	B3
19	0	2	NOT SCABIES	NOT SCABIES	NOT SCABIES	C1	C1	C1	NOT SCABIES	NOT SCABIES
36	0	2	B3	NOT SCABIES	NOT SCABIES	NOT SCABIES	B3	B3	NOT SCABIES	B3
7	0	1	B3	B3	B3	C2	B3	B3	B3	B3
0	7	2	NOT SCABIES	NOT SCABIES	NOT SCABIES	NOT SCABIES	C2	NOT SCABIES	NOT SCABIES	NOT SCABIES
45	0	2	NOT SCABIES	NOT SCABIES	B3	C2	B3	NOT SCABIES	NOT SCABIES	B3
11	0	1	B2	B3	NOT SCABIES	C2	B3	C1	C1	B3
1	0	2	NOT SCABIES	NOT SCABIES	NOT SCABIES	C2	B3	B3	NOT SCABIES	B3
19	0	2	NOT SCABIES	NOT SCABIES	NOT SCABIES	NOT SCABIES	NOT SCABIES	NOT SCABIES	NOT SCABIES	NOT SCABIES
9	0	2	NOT SCABIES	NOT SCABIES	NOT SCABIES	NOT SCABIES	NOT SCABIES	NOT SCABIES	NOT SCABIES	C2
26	0	2	NOT SCABIES	NOT SCABIES	NOT SCABIES	NOT SCABIES	B3	NOT SCABIES	NOT SCABIES	NOT SCABIES
0	10	1	NOT SCABIES	NOT SCABIES	NOT SCABIES	B1	B3	B1	C1	B3
1	0	1	NOT SCABIES	NOT SCABIES	NOT SCABIES	NOT SCABIES	C1	C1	C1	B3
45	0	2	NOT SCABIES	NOT SCABIES	NOT SCABIES	C2	C2	C2	NOT SCABIES	B3
43	0	1	C1	C1	C1	B1	B3	B3	B3	C1
29	0	2	NOT SCABIES	NOT SCABIES	NOT SCABIES	NOT SCABIES	NOT SCABIES	NOT SCABIES	NOT SCABIES	NOT SCABIES
19	0	2	NOT SCABIES	NOT SCABIES	NOT SCABIES	NOT SCABIES	C2	NOT SCABIES	C2	NOT SCABIES
5	0	1	NOT SCABIES	NOT SCABIES	NOT SCABIES	NOT SCABIES	NOT SCABIES	NOT SCABIES	NOT SCABIES	NOT SCABIES
49	0	2	NOT SCABIES	NOT SCABIES	NOT SCABIES	NOT SCABIES	C2	C2	NOT SCABIES	C2
31	0	2	NOT SCABIES	NOT SCABIES	NOT SCABIES	C2	C2	C2	C2	C2
46	0	2	NOT SCABIES	NOT SCABIES	NOT SCABIES	NOT SCABIES	NOT SCABIES	NOT SCABIES	NOT SCABIES	C2
33	0	1	NOT SCABIES	NOT SCABIES	NOT SCABIES	C2	NOT SCABIES	NOT SCABIES	NOT SCABIES	NOT SCABIES
23	0	2	NOT SCABIES	NOT SCABIES	NOT SCABIES	NOT SCABIES	NOT SCABIES	NOT SCABIES	NOT SCABIES	NOT SCABIES
4	0	1	NOT SCABIES	NOT SCABIES	NOT SCABIES	B3	B3	C2	NOT SCABIES	NOT SCABIES
40	0	2	NOT SCABIES	NOT SCABIES	NOT SCABIES	NOT SCABIES	NOT SCABIES	NOT SCABIES	NOT SCABIES	NOT SCABIES
39	0	2	NOT SCABIES	NOT SCABIES	NOT SCABIES	NOT SCABIES	NOT SCABIES	NOT SCABIES	C1	NOT SCABIES
31	0	1	NOT SCABIES	NOT SCABIES	NOT SCABIES	C2	NOT SCABIES	NOT SCABIES	NOT SCABIES	NOT SCABIES
4	0	2	B3	B3	B3	B3	B3	B3	C1	C1
7	0	2	NOT SCABIES	NOT SCABIES	NOT SCABIES	NOT SCABIES	NOT SCABIES	NOT SCABIES	NOT SCABIES	NOT SCABIES
20	0	2	B3	B1	NOT SCABIES	C2	B3	B3	NOT SCABIES	B3
33	0	2	NOT SCABIES	NOT SCABIES	NOT SCABIES	NOT SCABIES	C2	NOT SCABIES	NOT SCABIES	NOT SCABIES
20	0	2	NOT SCABIES	NOT SCABIES	NOT SCABIES	NOT SCABIES	C2	NOT SCABIES	NOT SCABIES	NOT SCABIES
30	0	2	NOT SCABIES	NOT SCABIES	NOT SCABIES	C1	NOT SCABIES	NOT SCABIES	C1	C1
17	0	2	B3	C1	B3	B1	B3	NOT SCABIES	C1	B3
2	0	1	A3	B1	B3	B1	B3	B3	B3	B3
36	0	2	A3	B1	B3	B1	B3	C1	B3	B3
28	0	2	NOT SCABIES	NOT SCABIES	NOT SCABIES	B3	C2	C2	NOT SCABIES	C2
5	0	1	NOT SCABIES	NOT SCABIES	NOT SCABIES	B3	B3	B3	B3	B3
33	0	1	NOT SCABIES	NOT SCABIES	NOT SCABIES	NOT SCABIES	NOT SCABIES	NOT SCABIES	NOT SCABIES	C2
32	0	2	NOT SCABIES	NOT SCABIES	NOT SCABIES	NOT SCABIES	C2	NOT SCABIES	C2	NOT SCABIES
48	0	2	NOT SCABIES	NOT SCABIES	NOT SCABIES	NOT SCABIES	NOT SCABIES	NOT SCABIES	NOT SCABIES	NOT SCABIES
4	0	1	NOT SCABIES	NOT SCABIES	NOT SCABIES	NOT SCABIES	NOT SCABIES	B1	NOT SCABIES	NOT SCABIES
14	0	2	NOT SCABIES	NOT SCABIES	NOT SCABIES	NOT SCABIES	NOT SCABIES	C2	NOT SCABIES	NOT SCABIES
11	0	2	NOT SCABIES	NOT SCABIES	NOT SCABIES	NOT SCABIES	B3	B3	NOT SCABIES	B3
60	0	1	NOT SCABIES	NOT SCABIES	NOT SCABIES	NOT SCABIES	NOT SCABIES	C2	NOT SCABIES	C2
9	0	1	NOT SCABIES	NOT SCABIES	NOT SCABIES	NOT SCABIES	B3	B3	NOT SCABIES	B3
5	0	1	NOT SCABIES	NOT SCABIES	NOT SCABIES	NOT SCABIES	B3	B3	B3	B3
4	0	2	NOT SCABIES	NOT SCABIES	NOT SCABIES	NOT SCABIES	NOT SCABIES	B3	NOT SCABIES	NOT SCABIES
18	0	2	NOT SCABIES	NOT SCABIES	NOT SCABIES	NOT SCABIES	NOT SCABIES	NOT SCABIES	NOT SCABIES	NOT SCABIES
20	0	2	A3	B1	C1	B3	NOT SCABIES	C1	NOT SCABIES	C1
6	0	2	A3	B1	B3	B1	B3	B3	B3	B3
32	0	2	A3	B1	B3	B1	B3	C2	B3	B3
23	0	1	A3	B1	NOT SCABIES	NOT SCABIES	C2	C1	NOT SCABIES	C1
40	0	2	NOT SCABIES	NOT SCABIES	NOT SCABIES	B3	C1	C1	NOT SCABIES	C1
14	0	1	NOT SCABIES	NOT SCABIES	NOT SCABIES	C2	B3	B3	NOT SCABIES	NOT SCABIES
46	0	1	NOT SCABIES	NOT SCABIES	NOT SCABIES	NOT SCABIES	NOT SCABIES	C2	NOT SCABIES	B3
24	0	1	NOT SCABIES	NOT SCABIES	NOT SCABIES	NOT SCABIES	NOT SCABIES	C1	NOT SCABIES	NOT SCABIES
24	0	1	A3	B1	B1	B1	B3	C2	NOT SCABIES	B3
60	0	2	NOT SCABIES	NOT SCABIES	NOT SCABIES	NOT SCABIES	NOT SCABIES	NOT SCABIES	NOT SCABIES	NOT SCABIES
36	0	2	NOT SCABIES	NOT SCABIES	NOT SCABIES	NOT SCABIES	NOT SCABIES	C1	C2	B3
29	0	1	NOT SCABIES	NOT SCABIES	NOT SCABIES	NOT SCABIES	NOT SCABIES	NOT SCABIES	NOT SCABIES	NOT SCABIES
38	0	2	NOT SCABIES	NOT SCABIES	NOT SCABIES	NOT SCABIES	NOT SCABIES	NOT SCABIES	NOT SCABIES	NOT SCABIES
23	0	1	NOT SCABIES	NOT SCABIES	NOT SCABIES	B3	NOT SCABIES	B1	NOT SCABIES	NOT SCABIES
36	0	2	NOT SCABIES	NOT SCABIES	C1	B1	B3	C1	C1	B3
7	0	1	NOT SCABIES	NOT SCABIES	NOT SCABIES	NOT SCABIES	NOT SCABIES	NOT SCABIES	NOT SCABIES	NOT SCABIES
35	0	2	NOT SCABIES	NOT SCABIES	NOT SCABIES	C1	NOT SCABIES	NOT SCABIES	NOT SCABIES	C1
34	0	1	B3	B3	B3	NOT SCABIES	B3	B3	B3	B3
18	0	1	B3	B3	B3	B3	NOT SCABIES	C2	NOT SCABIES	B3
15	0	1	NOT SCABIES	NOT SCABIES	C1	C1	NOT SCABIES	C1	C1	C1
20	0	1	B3	B1	B3	B3	B3	B3	B3	B3
28	0	2	A3	B1	B3	B1	B3	B3	B3	B3
8	0	2	A3	B1	B3	B1	B3	B3	B3	B3
1	0	2	B1	B1	B3	B3	B3	B3	B3	B3
44	0	2	B3	B3	NOT SCABIES	NOT SCABIES	C2	C2	B3	B3
5	0	1	NOT SCABIES	NOT SCABIES	NOT SCABIES	B3	NOT SCABIES	B3	NOT SCABIES	B3
3	0	1	B3	B3	C1	B3	B3	B3	B3	B3
28	0	2	B3	B3	NOT SCABIES	B3	C2	B3	B3	C2
15	0	1	NOT SCABIES	NOT SCABIES	NOT SCABIES	C2	NOT SCABIES	NOT SCABIES	NOT SCABIES	NOT SCABIES
8	0	1	NOT SCABIES	NOT SCABIES	NOT SCABIES	NOT SCABIES	NOT SCABIES	NOT SCABIES	NOT SCABIES	NOT SCABIES
6	0	2	NOT SCABIES	NOT SCABIES	NOT SCABIES	NOT SCABIES	NOT SCABIES	NOT SCABIES	NOT SCABIES	C2
0	11	1	C1	C1	B3	B1	C1	C1	C1	B3
13	0	1	NOT SCABIES	NOT SCABIES	NOT SCABIES	NOT SCABIES	NOT SCABIES	NOT SCABIES	NOT SCABIES	B3
16	0	2	NOT SCABIES	NOT SCABIES	NOT SCABIES	C1	NOT SCABIES	C1	NOT SCABIES	B3
4	0	2	B1	B1	B3	B1	B3	B3	B3	B3
11	0	2	A3	B1	B1	B1	B3	B3	B3	B3
2	0	2	B3	B3	B3	NOT SCABIES	C2	B3	B3	B3
14	0	2	NOT SCABIES	NOT SCABIES	NOT SCABIES	NOT SCABIES	NOT SCABIES	NOT SCABIES	NOT SCABIES	B3
13	0	2	NOT SCABIES	NOT SCABIES	NOT SCABIES	NOT SCABIES	NOT SCABIES	NOT SCABIES	NOT SCABIES	NOT SCABIES
29	0	2	NOT SCABIES	NOT SCABIES	NOT SCABIES	C2	NOT SCABIES	NOT SCABIES	NOT SCABIES	NOT SCABIES
16	0	2	NOT SCABIES	NOT SCABIES	NOT SCABIES	NOT SCABIES	NOT SCABIES	C2	NOT SCABIES	B3
17	0	2	NOT SCABIES	NOT SCABIES	NOT SCABIES	NOT SCABIES	NOT SCABIES	NOT SCABIES	NOT SCABIES	NOT SCABIES
17	0	2	NOT SCABIES	NOT SCABIES	NOT SCABIES	NOT SCABIES	NOT SCABIES	B3	B3	B3
15	0	2	A3	B3	NOT SCABIES	B3	C2	NOT SCABIES	NOT SCABIES	C2
0	7	2	A3	B1	B3	B1	B3	C2	B3	B3
32	0	2	A3	B1	B3	B3	B3	B3	B3	B3
11	0	2	B3	B3	NOT SCABIES	B3	NOT SCABIES	C2	NOT SCABIES	B3
9	0	2	A3	B1	C2	B3	B3	B3	C2	B3
7	0	1	B2	B3	B3	B1	B3	B3	B3	B3
28	0	2	NOT SCABIES	NOT SCABIES	NOT SCABIES	NOT SCABIES	NOT SCABIES	C2	NOT SCABIES	B3
17	0	2	A3	B1	NOT SCABIES	NOT SCABIES	NOT SCABIES	NOT SCABIES	NOT SCABIES	NOT SCABIES
65	0	2	NOT SCABIES	NOT SCABIES	NOT SCABIES	NOT SCABIES	NOT SCABIES	NOT SCABIES	NOT SCABIES	C1
48	0	2	NOT SCABIES	NOT SCABIES	NOT SCABIES	C1	NOT SCABIES	NOT SCABIES	NOT SCABIES	NOT SCABIES
32	0	2	NOT SCABIES	NOT SCABIES	NOT SCABIES	NOT SCABIES	NOT SCABIES	NOT SCABIES	NOT SCABIES	B1
17	0	2	NOT SCABIES	NOT SCABIES	NOT SCABIES	NOT SCABIES	NOT SCABIES	NOT SCABIES	NOT SCABIES	NOT SCABIES
47	0	2	NOT SCABIES	NOT SCABIES	NOT SCABIES	NOT SCABIES	NOT SCABIES	NOT SCABIES	NOT SCABIES	NOT SCABIES
41	0	2	NOT SCABIES	NOT SCABIES	B3	B1	B3	NOT SCABIES	B3	B3
